# Supplementary material for: Inhibition of valve mesenchymal stromal cell calcium deposition by bFGF through alternative polyadenylation regulation of the CAT gene
Source: BMC Cardiovasc Disord. 2024 Feb 28;24:128. doi: 10.1186/s12872-024-03775-5 (PMC10903013; doi:10.1186/s12872-024-03775-5)
Supplement: Supplementary file 1 — Supplementary material 1. [file 12872_2024_3775_MOESM1_ESM.zip]

Archive with 2 entries (2 files):
- BFGF WB raw data-submission.pptx
- wb raw.zip
